# Supplementary material for: Sustainable Hues: Exploring the Molecular Palette of Biowaste Dyes through LC-MS Metabolomics
Source: Molecules. 2021 Nov 2;26(21):6645. doi: 10.3390/molecules26216645 (PMC8587104; doi:10.3390/molecules26216645)
Supplement: Supplementary file 1 [file molecules-26-06645-s001.zip]

Archive with 1 entries (1 files):
- molecules-1440298-supplementary.pdf
